# Supplementary material for: Associations Between Prenatal Phthalate Exposure and Atopic Symptoms in Childhood: Effect Modification by Child Sex
Source: Toxics. 2025 Sep 3;13(9):749. doi: 10.3390/toxics13090749 (PMC12473533; doi:10.3390/toxics13090749)
Supplement: Supplementary file 1 [file toxics-13-00749-s001.zip]

Archive with 1 entries (1 files):
- toxics-3797991-supplementary.pdf
